# Supplementary material for: Re-association of Body Parts: Illusory Ownership of a Virtual Arm Associated With the Contralateral Real Finger by Visuo-Motor Synchrony
Source: Front Robot AI. 2020 Mar 19;7:26. doi: 10.3389/frobt.2020.00026 (PMC7805900; doi:10.3389/frobt.2020.00026)
Supplement: Supplementary Table 1 — Experiment Data. [file Table_1.XLSX]

## Sheet: questionnaire
		Synchronous								Asynchronous
	Participants	Q1	Q2	Q3	Q4	Q5	Q6	Q7	Q8	Q1	Q2	Q3	Q4	Q5	Q6	Q7	Q8
	1	5.5	4	1	1.5	3.5	1	5.5	2.5	2	1.5	1	1	1.5	1	1	6
	2	1	2	1	1	1	1	5.5	2	1	2	1	1	1.5	1	1	6
	3	3	2	1	1	1	1	2	1	1	1.5	1	1	1	1	1.5	3
	4	3.5	4	1	2	1	1	5.5	1	1.5	3	1.5	1	1	1	2.5	4.5
	5	6	3	6	3	1	1	5.5	2.5	3.5	3	4	1.5	1	2	2.5	6.5
	6	5	3	4	5	1	1	7	2	1	1	1	1	1	1	3.5	5.5
	7	2	5	2.5	4	4	2.5	6	2	2	7	2.5	5	6	1.5	5	3
	8	5.5	3	4	6	3	2	5	2	1	1	1	1.5	1	1	1	7
	9	5	4	2.5	4.5	2.5	2	5.5	2	4.5	3	5.5	4	4	2.5	5.5	3
	10	3	2.5	2	1	3	1	4	3	1	1	1	1	2	1	1	6
	11	6	5.5	4.5	4	4.5	4.5	5.5	3	5.5	4.5	4	4	4	3.5	3	5
	12	4	4	4.5	3.5	1.5	1	4	4	4.5	6.5	4.5	5.5	2	1.5	6	1
	13	1	1	1	1	1	1	1	7	7	1	3.5	5.5	1	1	7	1
	14	5	1.5	5.5	2	2	3	6	3.5	1	4	2	1	4	1.5	3.5	6
	15	3.5	3	2	4	2.5	1	5.5	2.5	2	2	2	2	2	1	2	6
	16	5	5	2	1	5	1.5	6	2	2	3.5	1	1.5	2	1	3	5
	17	5.5	2.5	5	5	2	2	6	2	2	2	4.5	3	2	2	2.5	6
	18	2.5	2	2	1	1	1	6	1	2.5	1	1	1	1	1	1	7
	19	7	4	3	2	2	1.5	4	2	2	2	2	2	2	2	1	7
	20	2.5	1	1.5	1.5	1.5	1	4.5	2	1.5	1	1	1	2	1	1	7
	mean	4.075	3.1	2.8	2.7	2.2	1.55	5	2.45	2.425	2.575	2.25	2.225	2.1	1.425	2.725	5.075
	SD	1.72653	1.31389	1.64956	1.65752	1.27114	0.916228	1.4327	1.31689	1.70352	1.78646	1.50875	1.64217	1.36305	0.674244	1.86713	1.90066
	N	20	20	20	20	20	20	20	20	20	20	20	20	20	20	20	20
	SE	0.386065	0.293795	0.368853	0.370632	0.284235	0.204875	0.320362	0.294467	0.380918	0.399465	0.337366	0.3672	0.304786	0.150766	0.417504	0.425
	1. It felt as if my right thumb became the left arm that I saw.
	2. It felt as if the left arm I saw was my left arm.
	3. It felt as if my right thumb drifted towards the left arm that I saw.
	4. It felt as if my right thumb became longer.
	5. It felt as if my left arm increased to two.
	6. It felt as if my right thumb became my left thumb.
	7. It felt as if the movements of the left arm I saw were my own movements.
	8. It felt as if the movements of the left arm I saw were another’s movements.

## Sheet: SCR
				Paritipants	Synchronous	Asynchronous
				1	0.437927	0.437927
				2	0.132751	0.0167847
				3	0.0648499	0.0473022
				4	0.821686	1.03455
				5	3.08838	1.38245
				6	1.05896	1.90125
				7	3.5141	5.50232
				8	5.06668	4.48303
				9	1.59912	0.113678
				10	2.54974	1.96457
				11	1.02234	1.32904
				12	0.144958	1.3176
				13	0.0953674	0.0335693
				14	0.797272	0.260162
				15	3.81546	3.54004
				16	0.817871	0.0282288
				17	4.25873	3.37524
				18	0.0488281	0.101471
				19	1.84479	3.34854
				20	1.9043	0.113678
				mean	1.65421	1.51657
				SD	1.55606	1.68224
				N	20	20
				SE	0.347946	0.376159

## Sheet: drift
			ｘ		ｙ
		Participants	Synchronous	Asynchronous	Synchronous	Asynchronous
		1	-0.75	-1.85	0.05	-0.95
		2	-1.1	0.85	-0.7	-0.8
		3	-1.95	-0.9	-0.15	0.1
		4	0.45	1.25	-0.7	-1.25
		5	0.85	0.05	-1.1	-1.6
		6	2.7	1.1	-2.55	-2.15
		7	-1.95	-1.9	0.8	0
		8	1.35	0.7	1.05	1.7
		9	1.45	2.6	0.25	1.25
		10	-0.1	1.1	-0.45	-0.7
		11	0.4	2	-0.8	-0.85
		12	-2.75	-0.5	1	-0.15
		13	-0.8	-1.6	1	0.5
		14	0.25	-0.3	0.65	0.45
		15	-1.3	0.3	-1.9	0.25
		16	-1	0.4	0.05	0.4
		17	1.85	1.05	-0.6	-0.3
		18	1.65	-2.3	-0.4	-0.65
		19	-1.15	0.55	-1.15	0.7
		20	-1.4	-0.3	-0.1	0
		mean	-0.165	0.115	-0.2875	-0.2025
		SD	1.47836	1.32725	0.962436	0.94151
		N	20	20	20	20
		SE	0.330572	0.296783	0.215207	0.210528
